# Supplementary material for: Professional learning needs in using video calls identified through workshops
Source: BMC Med Educ. 2016 May 10;16:140. doi: 10.1186/s12909-016-0657-6 (PMC4863338; doi:10.1186/s12909-016-0657-6)
Supplement: Additional file 2: — Further information on ethical considerations, (ii) recruitment email for health professionals (DOCX 26 kb), and (iii) recruitment for bereaved volunteers (PDF 184 kb). (ZIP 192 kb) [file 12909_2016_657_MOESM2_ESM.zip]

Archive with 2 entries (2 files):
- Additional File 2 ethics and recruitment.docx
- Additional File 2a Leaflet for bereaved volunteers.pdf
